# Supplementary material for: Changes in H+, K+, and Ca2+ Concentrations, as Observed in Seizures, Induce Action Potential Signaling in Cortical Neurons by a Mechanism That Depends Partially on Acid-Sensing Ion Channels
Source: Front Cell Neurosci. 2021 Oct 15;15:732869. doi: 10.3389/fncel.2021.732869 (PMC8553998; doi:10.3389/fncel.2021.732869)
Supplement: Supplementary file 1 [file Data_Sheet_1.XLSX]

## Sheet: Figure2A
AP number as function of solution change fall time to NT solution
File	fall-time 90-10% (in s) of the pH fluorescence	Rapid NT(pH7) sol - WT - AP	Slow NT(pH7) sol - WT - AP	Rapid NT(pH7) sol - ASIC1aKO - AP	Slow NT(pH7) sol - ASIC1aKO - AP	Rapid NT(pH7) sol - ASIC2KO - AP	Slow NT(pH7) sol - ASIC2KO - AP
	Fluo rise time (s)	rapid	slow	rapid	slow	rapid	slow
		NT	NT	NT	NT	NT	NT
		7	7	7	7	7	7
		WT	WT	ASIC1ako	ASIC1ako	ASIC2ako	ASIC2ako
		AP	AP	AP	AP	AP	AP
	6.53
	11.8
	13.31
	8.71
	15.83
	2.39
	10.21
	2.03
	16.46
	2.86
	15.76
	0.66
	10.37
	0.74
	23.03
	2.42
	9.33
	0.36
	6.15
	1.11
	13.5
	0.79
	18.16
	1.27
	29.08
	2.53
	8.95
		47
			37
	2.88	329
	10.41		99
	0.76	16
	37.3		8
	1.27	1
	36.09		4
				55
					24
	1.44			34
	19.49				25
	2.19			166
	10.91				51
	1.21			6
	36.23				29
	0.87					14
	31.32						19
	1.77					24
	16.59						42
	1.1					56
	27.09						38
	4.16					50
	37.14						37
	2.81
	18.42
	23.99
	3.45
	19.01
	2.11
	16
	1.92
	32.69
	2.74
	15.36
	2.71
	27.3
	1.82
	5.55
	0.81
	23.02
	0.81
	18
	0.53
	10.85
	0.43
	12.36
	0.86
	10.91
	2.96
	16.69
	0.76
	13.84
	1.728
	2.1186
	4.2726
	2.9964
	2.4114
	2.2488
	9.2706
	21.6444
	24.8046
	24.2736
	13.0482
	19.8048
	1.1346
	1.2342
	1.6698
	19.2252
	7.8132
	1.8744	8
	3.312	5
	2.7858	0
	4.62		0
	12.1452		0
	19.611		0
	11.2824		1
	4.014	25
	14.814		0
	10.992		2
	12.6918		3
	12.6666		0
	2.7858	0
	3.123
	2.4078
	5.22
	3.2178
	10.8948
	6.6096
	11.2764
	2.6178			5
	1.1736			132
	9.906				1
	8.1912				0
	0.8256
	3.8538
	3.3744
	0.7668
	2.3772
	11.652
	12.822
	11.5902
	11.5992
	8.646
	3.3408					25
	2.4426					88
	1.9254					68
	2.3628					94
	2.0502					8
	47.4888						5
	42.0054						5
	12.018						10
	16.5882						11
	3.9666
	1.4262
	2.0286
	3.1398
	0.8724
	2.5116
	28.4814
	15.4332
	10.2846
	27.3966
	9.4416
count		9	12	6	6	9	8
			21		12		17

## Sheet: Figure 2B
Firing time as function of solution change fall time to NT solution
File	fall-time 90-10% (in s) of the pH fluorescence	Rapid NT (pH7) sol - WT - Firing Time	Slow NT (pH7) sol - WT - Firing Time	Rapid NT (pH7) sol - ASIC1aKO - Firing Time	Slow NT (pH7) sol - ASIC1aKO - Firing Time	Rapid NT (pH7) sol - ASIC2KO - Firing Time	Slow NT (pH7) sol - ASIC2KO - Firing Time
	Fluo rise time (s)	rapid	slow	rapid	slow	rapid	slow
		NT	NT	NT	NT	NT	NT
		7	7	7	7	7	7
		WT	WT	ASIC1ako	ASIC1ako	ASIC2ako	ASIC2ako
		FT	FT	FT	FT	FT	FT
	6.53
	11.8
	13.31
	8.71
	15.83
	2.39
	10.21
	2.03
	16.46
	2.86
	15.76
	0.66
	10.37
	0.74
	23.03
	2.42
	9.33
	0.36
	6.15
	1.11
	13.5
	0.79
	18.16
	1.27
	29.08
	2.53
	8.95
		37.27
			35.88
	2.88	38.49
	10.41		39.83
	0.76	30.8
	37.3		20.02
	1.27	0.00308
	36.09		9.07
				18.53
					23.3237
	1.44			35.57
	19.49				31.2
	2.19			6.1
	10.91				6.25
	1.21			3.13
	36.23				11.0259
	0.87					36.25
	31.32						35.8
	1.77					35.42
	16.59						38.19
	1.1					35.42
	27.09						35.81
	4.16					34.67
	37.14						35.94
	2.81
	18.42
	23.99
	3.45
	19.01
	2.11
	16
	1.92
	32.69
	2.74
	15.36
	2.71
	27.3
	1.82
	5.55
	0.81
	23.02
	0.81
	18
	0.53
	10.85
	0.43
	12.36
	0.86
	10.91
	2.96
	16.69
	0.76
	13.84
	1.728
	2.1186
	4.2726
	2.9964
	2.4114
	2.2488
	9.2706
	21.6444
	24.8046
	24.2736
	13.0482
	19.8048
	1.1346
	1.2342
	1.6698
	19.2252
	7.8132
	1.8744	0.23556
	3.312	0.19419
	2.7858	0
	4.62		0
	12.1452		0
	19.611		0
	11.2824		0.01659
	4.014	2.05645
	14.814		0
	10.992		0.0772
	12.6918		0.13231
	12.6666		0
	2.7858	0
	3.123
	2.4078
	5.22
	3.2178
	10.8948
	6.6096
	11.2764
	2.6178			0.1528
	1.1736			7.32771
	9.906				0.02792
	8.1912				0
	0.8256
	3.8538
	3.3744
	0.7668
	2.3772
	11.652
	12.822
	11.5902
	11.5992
	8.646
	3.3408					1.018
	2.4426					2.739
	1.9254					4.63
	2.3628					10.731
	2.0502					0.5
	47.4888						0.1871
	42.0054						0.454
	12.018						0.5032
	16.5882						0.823
	3.9666
	1.4262
	2.0286
	3.1398
	0.8724
	2.5116
	28.4814
	15.4332
	10.2846
	27.3966
	9.4416
count		9	12	6	6	9	8
			21		12		17

## Sheet: Figure 2C
AP number as function of solution change fall time to SL solution
File	fall-time 90-10% (in s) of the pH fluorescence	Rapid SS (pH6.8) sol - WT - AP	Slow SS (pH6.8) sol - WT - AP	Rapid SS (pH6.8) sol - ASIC1aKO - AP	Slow SS (pH6.8) sol - ASIC1aKO - AP	Rapid SS (pH6.8) sol - ASIC2KO - AP	Slow SS (pH6.8) sol - ASIC2KO - AP
	Fluo rise time (s)	Rapid	slow	Rapid	slow	Rapid	slow
		SS	ss	SS	ss	SS	ss
		6.8	6.8	6.8	6.8	6.8	6.8
		WT	WT	ASIC1ako	ASIC1ako	ASIC2ako	ASIC2ako
		AP	AP	AP	AP	AP	AP
	6.53
	11.8
	13.31
	8.71		147
	15.83		189
	2.39	165
	10.21		131
	2.03					403
	16.46						330
	2.86					99
	15.76						54
	0.66					40
	10.37						53
	0.74			166
	23.03				120
	2.42			202
	9.33				102
	0.36			294
	6.15				135
	1.11	116
	13.5		142
	0.79	43
	18.16		73
	1.27	5
	29.08		67
	2.53	90
	8.95		88
	2.88
	10.41
	0.76
	37.3
	1.27
	36.09
	1.44
	19.49
	2.19
	10.91
	1.21
	36.23
	0.87
	31.32
	1.77
	16.59
	1.1
	27.09
	4.16
	37.14
	2.81
	18.42
	23.99
	3.45
	19.01
	2.11
	16
	1.92
	32.69
	2.74
	15.36
	2.71
	27.3
	1.82
	5.55
	0.81
	23.02
	0.81
	18
	0.53
	10.85
	0.43
	12.36
	0.86
	10.91
	2.96
	16.69
	0.76
	13.84
	1.728
	2.1186
	4.2726
	2.9964
	2.4114
	2.2488
	9.2706
	21.6444
	24.8046
	24.2736
	13.0482
	19.8048
	1.1346
	1.2342
	1.6698
	19.2252
	7.8132
	1.8744
	3.312
	2.7858
	4.62
	12.1452
	19.611
	11.2824
	4.014
	14.814
	10.992
	12.6918
	12.6666
	2.7858
	3.123	5
	2.4078	5
	5.22		436
	3.2178	31
	10.8948		2
	6.6096		3
	11.2764		24
	2.6178
	1.1736
	9.906
	8.1912
	0.8256			0
	3.8538			4
	3.3744			0
	0.7668			136
	2.3772			110
	11.652				0
	12.822				0
	11.5902				0
	11.5992				64
	8.646				1
	3.3408
	2.4426
	1.9254
	2.3628
	2.0502
	47.4888
	42.0054
	12.018
	16.5882
	3.9666					108
	1.4262					30
	2.0286					131
	3.1398					562
	0.8724					92
	2.5116					43
	28.4814						17
	15.4332						34
	10.2846						144
	27.3966						801
	9.4416						0
count		8	11	8	8	9	8
			19		16		17

## Sheet: Figure 2D
Firing time as function of solution change fall time to SL solution
File	fall-time 90-10% (in s) of the pH fluorescence	Rapid SS (pH6.8) sol - WT - Firing Time	Slow SS (pH6.8) sol - WT - Firing Time	Rapid SS (pH6.8) sol - ASIC1aKO - Firing Time	Slow SS (pH6.8)sol - ASIC1aKO - Firing Time	Rapid SS (pH6.8) sol - ASIC2KO - Firing Time	Slow SS (pH6.8) sol - ASIC2KO - Firing Time
	Fluo rise time (s)	Rapid	slow	Rapid	slow	Rapid	slow
		SS	ss	SS	ss	SS	ss
		6.8	6.8	6.8	6.8	6.8	6.8
		WT	WT	ASIC1ako	ASIC1ako	ASIC2ako	ASIC2ako
		FT	FT	FT	FT	FT	FT
	6.53
	11.8
	13.31
	8.71		24.88
	15.83		12.5
	2.39	24.88
	10.21		36.51
	2.03					23.9
	16.46						25.86
	2.86					16.87
	15.76						19.36
	0.66					51.84
	10.37						51.0195
	0.74			13.69
	23.03				13.56
	2.42			16.1321
	9.33				16.3
	0.36			22.29
	6.15				19.99
	1.11	25.56
	13.5		31.57
	0.79	3.65
	18.16		32.05
	1.27	0.61
	29.08		44.8131
	2.53	34.04
	8.95		36.1
	2.88
	10.41
	0.76
	37.3
	1.27
	36.09
	1.44
	19.49
	2.19
	10.91
	1.21
	36.23
	0.87
	31.32
	1.77
	16.59
	1.1
	27.09
	4.16
	37.14
	2.81
	18.42
	23.99
	3.45
	19.01
	2.11
	16
	1.92
	32.69
	2.74
	15.36
	2.71
	27.3
	1.82
	5.55
	0.81
	23.02
	0.81
	18
	0.53
	10.85
	0.43
	12.36
	0.86
	10.91
	2.96
	16.69
	0.76
	13.84
	1.728
	2.1186
	4.2726
	2.9964
	2.4114
	2.2488
	9.2706
	21.6444
	24.8046
	24.2736
	13.0482
	19.8048
	1.1346
	1.2342
	1.6698
	19.2252
	7.8132
	1.8744
	3.312
	2.7858
	4.62
	12.1452
	19.611
	11.2824
	4.014
	14.814
	10.992
	12.6918
	12.6666
	2.7858
	3.123	0.50708
	2.4078	0.23828
	5.22		21.1679
	3.2178	1.22311
	10.8948		0.07117
	6.6096		0.15561
	11.2764		2.11128
	2.6178
	1.1736
	9.906
	8.1912
	0.8256			0
	3.8538			0.0886
	3.3744			0
	0.7668			7.5344
	2.3772			7.17369
	11.652				0
	12.822				0
	11.5902				0
	11.5992				6.4086
	8.646				0.064
	3.3408
	2.4426
	1.9254
	2.3628
	2.0502
	47.4888
	42.0054
	12.018
	16.5882
	3.9666					5.421
	1.4262					2.496
	2.0286					6.388
	3.1398					48.123
	0.8724					9.38
	2.5116					4.28
	28.4814						0.902
	15.4332						1.998
	10.2846						10.658
	27.3966						56.913
	9.4416						0
count		8	11	8	8	9	8
			19		16		17

## Sheet: Figure 3A
	number of APs with Tyr/NT solution
	WT-Tyr	WT-NT	A1ako-Tyr	A1ako-NT	A2ko-Tyr	A2koNT
		47
		37
		329
		99
		16
		8
		1
		4
				55
				24
				34
				25
				166
				51
				6
				29
						14
						19
						24
						42
						56
						38
						50
						37
			0
			0
			0
			0
			0
					0
					0
					0
					0
					0
					0
	0
	0
	0
	0
	0
	0
			0
			0
			0
			3
		8
		5
		0
		0
		0
		0
		1
		25
		0
		3
		2
		0
		0
				5
				132
				1
				0
						25
						88
						68
						94
						8
						5
						5
						10
						11
count	6	21	9	12	6	17

## Sheet: Figure 3B
xlsx						pzfx
APs-inNTandSSsol_control-corrected_2020-11-09.xlsx APs_7.4-7.0NT-pooled_2020-11-09						KCl TEST-29ju19-newAnalysis-keepValues-update_2021-08-10.pzfx				Pooled_ FT-NT-Tyr-7.0-fG-10au21
Fraction of experiments with at least 1 AP
	WT	ASIC1a(-/-)	ASIC2(-/-)
Tyr-7.0	0	0.111111	0
NT-7.0	0.666667	0.916667	1

## Sheet: Figure 3C
	Firing time (s) with Tyr/NT solutions
	WT-Tyr	WT-NT	A1ako-Tyr	A1ako-NT	A2ko-Tyr	A2koNT
		37.27
		35.88
		38.49
		39.83
		30.8
		20.02
		0.00308
		9.07
				18.53
				23.3237
				35.57
				31.2
				6.1
				6.25
				3.13
				11.0259
						36.25
						35.8
						35.42
						38.19
						35.42
						35.81
						34.67
						35.94
			0
			0
			0
			0
			0
					0
					0
					0
					0
					0
					0
	0
	0
	0
	0
	0
	0
			0
			0
			0
			0.047
		0.23556
		0.19419
		0
		0
		0
		0
		0.01659
		2.05645
		0
		0.13231
		0.0772
		0
		0
				0.1528
				7.32771
				0.02792
				0
						1.018
						2.739
						4.63
						10.731
						0.5
						0.1871
						0.454
						0.5032
						0.823
count	6	21	9	12	6	17

## Sheet: Figure 3D
	number of APs with Tyr/SL solution
	WT-Tyr	WT-SL	A1ako-Tyr	A1ako-SL	A2ko-Tyr	A2ko-SL
	0
	0
		147
		189
		165
		131
						403
						330
						99
						54
						40
						53
				166
				120
				202
				102
				294
				135
		116
		142
		43
		73
		5
		67
		90
		88
			0
			0
			0
			0
			0
			0
					4
					0
					48
					0
					1
					0
	0
	0
	3
	45
	8
	10
	0
	2
	0
	0
	0
	5
		5
		5
		31
		2
		3
		24
		436
				0
				4
				0
				136
				110
				0
				0
				0
				64
				1
						108
						30
						131
						562
						92
						43
						17
						34
						144
						801
						0
count	14	19	6	16	6	17

## Sheet: Figure 3E
Fraction of experiments with at least 1 AP
	WT	ASIC1a(-/-)	ASIC2(-/-)
Tyr-6.8	0.428571	0	0.5
SL-6.8	1	0.6875	0.941176

## Sheet: Figure 3F
	Firing time (s) with Tyr/SL solutions
	WT-Tyr	WT-SL	A1ako-Tyr	A1ako-SL	A2ko-Tyr	A2ko-SL
	0
	0
		24.88
		12.5
		22.19
		36.51
						23.9
						25.86
						16.87
						19.36
						51.84
						51.0195
				13.69
				13.56
				16.1321
				16.3
				22.29
				19.99
		25.56
		31.57
		3.65
		32.05
		0.61
		44.8131
		34.04
		36.1
			0
			0
			0
			0
			0
			0
					0.08
					0
					3.78
					0
					0.00211
					0
	0
	0
	0.231
	1.526
	0.175
	0.519
	0
	0.132
	0
	0
	0
	0.112
		0.50708
		0.23828
		1.22311
		0.07117
		0.15561
		2.11128
		21.1679
				0
				0.0886
				0
				7.5344
				7.17369
				0
				0
				0
				6.4086
				0.064
						5.421
						2.496
						6.388
						48.123
						9.38
						4.28
						0.902
						1.998
						10.658
						56.913
						0
count	14	19	6	16	6	17

[truncated: 28 more sheets: Fig4A, Fig4B, Figure5C, Figure 5D, Figure 5E, Figure 5F, Figure 5G, Figure5H, Figure 6C, Figure 6D, Figure 6E, Figure 6F, Figure7A, Figure7B, Figure7C, Figure 7D, Figure 7E, Figure 7F, Figure 7G, Figure 7H …]
